# Supplementary material for: ﻿Two new species of Drymonia (Gesneriaceae) from Northwestern South America, including the discovery of the longest flower known in the genus
Source: PhytoKeys. 2022 Feb 17;190:1–14. doi: 10.3897/phytokeys.190.72740 (PMC8873181; doi:10.3897/phytokeys.190.72740)
Supplement: XML Treatment for Drymonia intermedia [file phytokeys.190.72740-treatment1.xml]

<!DOCTYPE tp:taxon-treatment
  PUBLIC "-//TaxonX//DTD Taxonomic Treatment Publishing DTD v0 20100105//EN" "tax-treatment-NSO.dtd">
<tp:taxon-treatment xmlns:tp="http://www.plazi.org/taxpub"><tp:treatment-meta><kwd-group><label>Taxon classification</label><kwd>
              <named-content content-type="kingdom">Plantae</named-content>
            </kwd><kwd>
              <named-content content-type="order">Lepidoptera</named-content>
            </kwd><kwd>
              <named-content content-type="family">Notodontidae</named-content>
            </kwd></kwd-group><mixed-citation publication-type="journal"><person-group><name><surname>Clark</surname><given-names>John L.</given-names></name><name><surname>Clavijo</surname><given-names>Laura</given-names></name></person-group><article-title>﻿Two new species of <italic><tp:taxon-name><tp:taxon-name-part taxon-name-part-type="genus" reg="Drymonia">Drymonia</tp:taxon-name-part></tp:taxon-name></italic> (<tp:taxon-name><tp:taxon-name-part taxon-name-part-type="family">Gesneriaceae</tp:taxon-name-part></tp:taxon-name>) from Northwestern South America, including the discovery of the longest flower known in the genus</article-title><source>PhytoKeys</source><day>17</day><month>02</month><year>2022</year><volume>190</volume><fpage>1</fpage><lpage>14</lpage><pub-id pub-id-type="doi">10.3897/phytokeys.190.72740</pub-id></mixed-citation></tp:treatment-meta><tp:nomenclature><label>﻿</label><tp:taxon-name>
            <object-id xmlns:xlink="http://www.w3.org/1999/xlink" content-type="arpha" xlink:type="simple">029B487B-E4A5-59DF-9848-71BF5730D6B0</object-id>
            <tp:taxon-name-part taxon-name-part-type="genus" reg="Drymonia">Drymonia</tp:taxon-name-part>
            <tp:taxon-name-part taxon-name-part-type="species" reg="intermedia">intermedia</tp:taxon-name-part>
            <object-id xmlns:xlink="http://www.w3.org/1999/xlink" content-type="ipni" xlink:type="simple">urn:lsid:ipni.org:names:77254937-1</object-id>
          </tp:taxon-name><tp:taxon-authority>Clavijo &amp; J.L.Clark</tp:taxon-authority><tp:taxon-status xmlns:xlink="http://www.w3.org/1999/xlink" xlink:type="simple">sp. nov.</tp:taxon-status><xref ref-type="fig" rid="F1">Fig. 1</xref></tp:nomenclature><tp:treatment-sec sec-type="diagnosis" id="SECID0EHHAE"><title>Diagnosis.</title><p>Differs from all <italic><tp:taxon-name><tp:taxon-name-part taxon-name-part-type="genus" reg="Drymonia">Drymonia</tp:taxon-name-part></tp:taxon-name></italic> by leaves with a submarginal collecting vein formed by the secondary venation (i.e., brochidodromous), a narrow elongate tubular corolla, and lanceolate calyx lobes with margins laciniate with unbranched filiform serrations. Similar to <italic><tp:taxon-name><tp:taxon-name-part taxon-name-part-type="genus" reg="Drymonia">D.</tp:taxon-name-part><tp:taxon-name-part taxon-name-part-type="species" reg="longiflora">longiflora</tp:taxon-name-part></tp:taxon-name></italic>, but differs by smaller corolla tube and smaller calyx lobes. Similar to <italic><tp:taxon-name><tp:taxon-name-part taxon-name-part-type="genus" reg="Drymonia">D.</tp:taxon-name-part><tp:taxon-name-part taxon-name-part-type="species" reg="laciniosa">laciniosa</tp:taxon-name-part></tp:taxon-name></italic>, but differs by the nearly isophyllous leaves (vs. anisophyllous leaves in <italic><tp:taxon-name><tp:taxon-name-part taxon-name-part-type="genus" reg="Drymonia">D.</tp:taxon-name-part><tp:taxon-name-part taxon-name-part-type="species" reg="laciniosa">laciniosa</tp:taxon-name-part></tp:taxon-name></italic>).</p></tp:treatment-sec><tp:treatment-sec sec-type="material" id="SECID0EVIAE"><title>Type.</title><p>Ecuador. Esmeraldas: cantón San Lorenzo, parroquia Alto Tambo, trail from the community Durango to Río Tululbi via trail north of highway San Lorenzo-Ibarra, forest managed by Fundación Sirua, <named-content xmlns:xlink="http://www.w3.org/1999/xlink" content-type="dwc:verbatimCoordinates" xlink:type="simple"><named-content content-type="geo-json" specific-use="{&#34;type&#34;:&#34;Point&#34;,&#34;coordinates&#34;:[-78.615000,1.047222]}" id="NCID0E5IAE" xlink:type="simple">1°2'50"N, 78°36'54"W</named-content></named-content>, 200 m, 28 May 2008, <italic>J.L. Clark</italic>, <italic>B. Bisvicuth &amp; J. Melton III 10344</italic> (holotype: SEL [117454]; isotypes: MO, NY, QCNE, US).</p></tp:treatment-sec><tp:treatment-sec sec-type="description" id="SECID0EHJAE"><title>Description.</title><p>Terrestrial, hemiepiphytic or epiphytic herb or subshrub, with scandent to horizontal shoots to 1 m long. Stems subquadrangular in cross-section, 0.3–0.5 cm in diameter, strigose to glabrate, internodes 2.5–8 cm long. <bold>Leaves</bold> opposite, decussate, usually evenly spaced and becoming clustered near apex, isophyllous or subequal in a pair; petioles 0.3–0.6 cm long, basal enations not evident, strigillose to strigose, terete in cross-section; blade elliptic to ovate, 6.5–12.2 × 2.6–5.5 cm, membranous to subcoriaceous, the base rounded to acute, sometimes oblique, the apex acuminate, the margin serrate, the upper surface glossy-green, glabrescent or strigose, the lower surface light green, glabrescent or strigillose, lateral secondary veins 5–6 pairs, prominent abaxially, strigose abaxially, forming a submarginal collecting vein (i.e., brochidodromous). <bold>Inflorescence</bold> reduced to a single axillary flower in the upper leaf axils; peduncle absent; bracts not observed. <bold>Flowers</bold> with calyx uniformly light green; lobes 5, fused at base, 4 nearly equal, the upper lobe slightly smaller and more narrow, membranous, lanceolate with an elongate acute apex, the margins laciniate with unbranched filiform teeth, the lobes covered with sparsely pilose trichomes, 1.4–1.6 × 0.2–0.3 cm. Corolla zygomorphic, tubular, elongate, 2.0–3.5 cm long, with slight spur (nectar chamber) at base, to 0.4 cm long; the corolla tube perpendicular relative to calyx, ampliate toward the limb, not contracted above, ca. 2.0 cm long, ca. 0.8 cm wide near middle, uniformly pale yellow outside, usually lighter yellow in the throat and limb, sometimes with brown spotting on lower portion of throat, the inside sparsely pilose or glandular, the outside uniformly sericeous; throat to 0.8 cm in diameter; limb with 5 spreading lobes, subequal, globose, rounded at apex, margins fimbriate, uniformly strigose abaxially and adaxially, lobes 3–5 × 4–5 mm, the lower lobe slightly larger. Androecium of 4 didynamous stamens, included; filaments 1.2–2.0 cm long, adnate to the base of the corolla tube for 2–3 mm, glabrous, coiled after anthesis; the anthers at first coherent, after anthesis separating, dehiscent by basal pores, 2–4 × 1.2–1.6 mm. Gynoecium with a single dorsal nectary gland, thick, ovate, 2–3 mm long, glabrous; the ovary superior, sericeous, green; style included, 2–3 cm long, white, puberulent; stigma stomatomorphic. <bold>Fruit</bold> a fleshy bivalved capsule, the valves green abaxially, dark maroon adaxially, at dehiscence reflexed 180°, revealing a central cone of fleshy, dark red funicular tissue covered by a thin, purple endocarp that remains attached and surrounds the placentae and mass of funiculi and seeds, and then dehisces at a later stage. <bold>Seeds</bold> numerous, initially covered by the endocarp, but immersed in the central cone of funicular tissue, each seed 0.4–0.5 × 0.2–0.3 mm, brown, subglobose, pointed at both ends, striate.</p></tp:treatment-sec><tp:treatment-sec sec-type="phenology" id="SECID0EXJAE"><title>Phenology.</title><p>This species has been collected with flowers in May and June. Specimens with fruits are only known from May.</p></tp:treatment-sec><tp:treatment-sec sec-type="etymology" id="SECID0E3JAE"><title>Etymology.</title><p>The specific epithet is in reference to the intermediate shapes and sizes of the corolla and calyx between <italic><tp:taxon-name><tp:taxon-name-part taxon-name-part-type="genus" reg="Drymonia">D.</tp:taxon-name-part><tp:taxon-name-part taxon-name-part-type="species" reg="macrophylla">macrophylla</tp:taxon-name-part></tp:taxon-name></italic>, <italic><tp:taxon-name><tp:taxon-name-part taxon-name-part-type="genus" reg="Drymonia">D.</tp:taxon-name-part><tp:taxon-name-part taxon-name-part-type="species" reg="laciniosa">laciniosa</tp:taxon-name-part></tp:taxon-name></italic>, and <italic><tp:taxon-name><tp:taxon-name-part taxon-name-part-type="genus" reg="Drymonia">D.</tp:taxon-name-part><tp:taxon-name-part taxon-name-part-type="species" reg="longiflora">longiflora</tp:taxon-name-part></tp:taxon-name></italic>.</p></tp:treatment-sec><tp:treatment-sec sec-type="distribution" id="SECID0EDLAE"><title>Distribution and preliminary conservation assessment.</title><p><italic><tp:taxon-name><tp:taxon-name-part taxon-name-part-type="genus" reg="Drymonia">Drymonia</tp:taxon-name-part><tp:taxon-name-part taxon-name-part-type="species" reg="intermedia">intermedia</tp:taxon-name-part></tp:taxon-name></italic> is endemic to the western Andean slopes between 150 and 600 m in the Ecuadorian province of Esmeraldas. This species has not yet been found in any formally protected area in Ecuador. According to the IUCN Red List criteria (<xref ref-type="bibr" rid="B4">IUCN 2022</xref>) for limited geographic range (EOO &lt;5,000 km<sup>2</sup> and AOO &lt;500 km<sup>2</sup>) and associated subcriteria, including occurrence at fewer than five locations (B2a) and continuing decline of Andean forests (B2b), <italic><tp:taxon-name><tp:taxon-name-part taxon-name-part-type="genus" reg="Drymonia">Drymonia</tp:taxon-name-part><tp:taxon-name-part taxon-name-part-type="species" reg="intermedia">intermedia</tp:taxon-name-part></tp:taxon-name></italic> should be listed in the category Endangered (<abbrev xmlns:xlink="http://www.w3.org/1999/xlink" xlink:title="Endangered" id="ABBRID0EHMAE" xlink:type="simple">EN</abbrev>).</p></tp:treatment-sec><tp:treatment-sec sec-type="comments" id="SECID0ELMAE"><title>Comments.</title><p>The characters that differentiate <italic><tp:taxon-name><tp:taxon-name-part taxon-name-part-type="genus" reg="Drymonia">D.</tp:taxon-name-part><tp:taxon-name-part taxon-name-part-type="species" reg="intermedia">intermedia</tp:taxon-name-part></tp:taxon-name></italic> are intermediate between <italic><tp:taxon-name><tp:taxon-name-part taxon-name-part-type="genus" reg="Drymonia">D.</tp:taxon-name-part><tp:taxon-name-part taxon-name-part-type="species" reg="longiflora">longiflora</tp:taxon-name-part></tp:taxon-name></italic>, <italic><tp:taxon-name><tp:taxon-name-part taxon-name-part-type="genus" reg="Drymonia">D.</tp:taxon-name-part><tp:taxon-name-part taxon-name-part-type="species" reg="laciniosa">laciniosa</tp:taxon-name-part></tp:taxon-name></italic>, and <italic><tp:taxon-name><tp:taxon-name-part taxon-name-part-type="genus" reg="Drymonia">D.</tp:taxon-name-part><tp:taxon-name-part taxon-name-part-type="species" reg="macrophylla">macrophylla</tp:taxon-name-part></tp:taxon-name></italic>. Vegetatively, <italic><tp:taxon-name><tp:taxon-name-part taxon-name-part-type="genus" reg="Drymonia">D.</tp:taxon-name-part><tp:taxon-name-part taxon-name-part-type="species" reg="intermedia">intermedia</tp:taxon-name-part></tp:taxon-name></italic> is distinguished by a submarginal collecting vein formed from the secondary veins that curve upwards towards the leaf margin (brochidodromous venation) (Fig. <xref ref-type="fig" rid="F1">1A</xref>). <italic><tp:taxon-name><tp:taxon-name-part taxon-name-part-type="genus" reg="Drymonia">Drymonia</tp:taxon-name-part><tp:taxon-name-part taxon-name-part-type="species" reg="laciniosa">laciniosa</tp:taxon-name-part></tp:taxon-name></italic> also has brochidodromous venation, but differs vegetatively by leaves that are anisophyllous (vs. leaves that are nearly isophyllous in <italic><tp:taxon-name><tp:taxon-name-part taxon-name-part-type="genus" reg="Drymonia">D.</tp:taxon-name-part><tp:taxon-name-part taxon-name-part-type="species" reg="intermedia">intermedia</tp:taxon-name-part></tp:taxon-name></italic>) (Fig. <xref ref-type="fig" rid="F2">2A</xref>). Other closely related species, like <italic><tp:taxon-name><tp:taxon-name-part taxon-name-part-type="genus" reg="Drymonia">D.</tp:taxon-name-part><tp:taxon-name-part taxon-name-part-type="species" reg="macrophylla">macrophylla</tp:taxon-name-part></tp:taxon-name></italic>, have eucamptodromous venation that are defined by secondary veins that curve upwards, but do not form a collecting vein (Fig. <xref ref-type="fig" rid="F3">3A</xref>). The laciniate calyx lobes of <italic><tp:taxon-name><tp:taxon-name-part taxon-name-part-type="genus" reg="Drymonia">Drymonia</tp:taxon-name-part><tp:taxon-name-part taxon-name-part-type="species" reg="intermedia">intermedia</tp:taxon-name-part></tp:taxon-name></italic> are similar to <italic><tp:taxon-name><tp:taxon-name-part taxon-name-part-type="genus" reg="Drymonia">D.</tp:taxon-name-part><tp:taxon-name-part taxon-name-part-type="species" reg="laciniosa">laciniosa</tp:taxon-name-part></tp:taxon-name></italic>, but have unbranched filiform serrations (Fig. <xref ref-type="fig" rid="F1">1D</xref>). In contrast, the calyx lobes of <italic><tp:taxon-name><tp:taxon-name-part taxon-name-part-type="genus" reg="Drymonia">D.</tp:taxon-name-part><tp:taxon-name-part taxon-name-part-type="species" reg="laciniosa">laciniosa</tp:taxon-name-part></tp:taxon-name></italic> are strongly laciniate with branched filiform serrations (Fig. <xref ref-type="fig" rid="F2">2B, D</xref>). The calyx lobes shape and margin of <italic><tp:taxon-name><tp:taxon-name-part taxon-name-part-type="genus" reg="Drymonia">D.</tp:taxon-name-part><tp:taxon-name-part taxon-name-part-type="species" reg="intermedia">intermedia</tp:taxon-name-part></tp:taxon-name></italic> are similar to <italic><tp:taxon-name><tp:taxon-name-part taxon-name-part-type="genus" reg="Drymonia">D.</tp:taxon-name-part><tp:taxon-name-part taxon-name-part-type="species" reg="longiflora">longiflora</tp:taxon-name-part></tp:taxon-name></italic>, but are less than 2 cm long (Fig. <xref ref-type="fig" rid="F1">1D</xref>). In contrast, the calyx lobes of <italic><tp:taxon-name><tp:taxon-name-part taxon-name-part-type="genus" reg="Drymonia">D.</tp:taxon-name-part><tp:taxon-name-part taxon-name-part-type="species" reg="longiflora">longiflora</tp:taxon-name-part></tp:taxon-name></italic> are larger and usually exceed 2.5 cm (Fig. <xref ref-type="fig" rid="F4">4D</xref>). The corolla in <italic><tp:taxon-name><tp:taxon-name-part taxon-name-part-type="genus" reg="Drymonia">D.</tp:taxon-name-part><tp:taxon-name-part taxon-name-part-type="species" reg="intermedia">intermedia</tp:taxon-name-part></tp:taxon-name></italic> is less than 3.5 cm long (Fig. <xref ref-type="fig" rid="F1">1D</xref>). In contrast, the corolla of <italic><tp:taxon-name><tp:taxon-name-part taxon-name-part-type="genus" reg="Drymonia">D.</tp:taxon-name-part><tp:taxon-name-part taxon-name-part-type="species" reg="longiflora">longiflora</tp:taxon-name-part></tp:taxon-name></italic> is greater than 6.5 cm long (Fig. <xref ref-type="fig" rid="F4">4D</xref>). A summary of diagnostic characters is provided in Table <xref ref-type="table" rid="T1">1</xref>.</p><fig id="F1" position="float" orientation="portrait"><object-id xmlns:xlink="http://www.w3.org/1999/xlink" content-type="doi" xlink:type="simple">10.3897/phytokeys.190.72740.figure1</object-id><object-id xmlns:xlink="http://www.w3.org/1999/xlink" content-type="arpha" xlink:type="simple">FFD7C92F-EBFB-5E34-BBD2-80403DB10C0D</object-id><label>Figure 1.</label><caption><p><italic><tp:taxon-name><tp:taxon-name-part taxon-name-part-type="genus" reg="Drymonia">Drymonia</tp:taxon-name-part><tp:taxon-name-part taxon-name-part-type="species" reg="intermedia">intermedia</tp:taxon-name-part></tp:taxon-name></italic> Clavijo &amp; J.L.Clark <bold>A</bold> holotype specimen <bold>B</bold> upper view of mature fruit <bold>C</bold> front view of corolla <bold>D</bold> lateral view of flower (<bold>A</bold> holotype (SEL) of <italic>J.L. Clark et al. 10343</italic><bold>B</bold> from <italic>J.L. Clark et al. 7148</italic><bold>C, D</bold> from <italic>J.L. Clark et al. 10344</italic>). Photos by J.L. Clark.</p></caption><graphic xmlns:xlink="http://www.w3.org/1999/xlink" xlink:href="phytokeys-190-001-g001.jpg" position="float" orientation="portrait" xlink:type="simple" id="oo_647433.jpg"><uri content-type="original_file" xlink:type="simple">https://binary.pensoft.net/fig/647433</uri></graphic></fig></tp:treatment-sec><tp:treatment-sec sec-type="material" id="SECID0EVUAE"><title>Specimens examined.</title><p><bold>Ecuador. Esmeraldas</bold>: cantón San Lorenzo, parroquia Alto Tambo, border region of Awá Indigenous Territory, entrance to the Río Bogotá community (future biological research station), near Quebrada Pambilar, <named-content xmlns:xlink="http://www.w3.org/1999/xlink" content-type="dwc:verbatimCoordinates" xlink:type="simple"><named-content content-type="geo-json" specific-use="{&#34;type&#34;:&#34;Point&#34;,&#34;coordinates&#34;:[-78.597222,0.982500]}" id="NCID0EAVAE" xlink:type="simple">0°58'57"N, 78°35'50"W</named-content></named-content>, 350–600 m, 12 Feb 2003, <italic>J.L. Clark</italic>, <italic>G. Zapata &amp; G. Toasa 7148</italic> (MO, QCNE, SEL, US); Esmeraldas: cantón San Lorenzo, parroquia Alto Tambo, trail from the community Durango to Río Tululbi via trail north of highway San Lorenzo-Ibarra, forest managed by Fundación Sirua, <named-content xmlns:xlink="http://www.w3.org/1999/xlink" content-type="dwc:verbatimCoordinates" xlink:type="simple"><named-content content-type="geo-json" specific-use="{&#34;type&#34;:&#34;Point&#34;,&#34;coordinates&#34;:[-78.615000,1.047222]}" id="NCID0EMVAE" xlink:type="simple">1°2'50"N, 78°36'54"W</named-content></named-content>, 150 m, 2 Jun 2009, <italic>J.L. Clark &amp; The 2009 Gesneriad Research Expedition Participants 11060</italic> (QCNE, SEL, US).</p><fig id="F2" position="float" orientation="portrait"><object-id xmlns:xlink="http://www.w3.org/1999/xlink" content-type="doi" xlink:type="simple">10.3897/phytokeys.190.72740.figure2</object-id><object-id xmlns:xlink="http://www.w3.org/1999/xlink" content-type="arpha" xlink:type="simple">95BFD8C5-65F9-5986-BC36-1984BD2C321F</object-id><label>Figure 2.</label><caption><p><italic><tp:taxon-name><tp:taxon-name-part taxon-name-part-type="genus" reg="Drymonia">Drymonia</tp:taxon-name-part><tp:taxon-name-part taxon-name-part-type="species" reg="laciniosa">laciniosa</tp:taxon-name-part></tp:taxon-name></italic> Wiehler <bold>A</bold> dorsiventral habit <bold>B</bold> immature cone-shaped fruit <bold>C</bold> front view of flower <bold>D</bold> lateral view of flower (<bold>A</bold> from <italic>J.L. Clark 1630</italic><bold>B</bold> from <italic>J.L. Clark et al. 9629</italic><bold>C</bold> from <italic>J.L. Clark et al. 10117</italic><bold>D</bold> from <italic>J.L. Clark et al. 12123</italic>). Photos by J.L. Clark.</p></caption><graphic xmlns:xlink="http://www.w3.org/1999/xlink" xlink:href="phytokeys-190-001-g002.jpg" position="float" orientation="portrait" xlink:type="simple" id="oo_647434.jpg"><uri content-type="original_file" xlink:type="simple">https://binary.pensoft.net/fig/647434</uri></graphic></fig></tp:treatment-sec><tp:treatment-sec><!--Section generated to contain objects referenced in tp:taxon-treatment.--><fig id="F3" position="float" orientation="portrait"><object-id xmlns:xlink="http://www.w3.org/1999/xlink" content-type="doi" xlink:type="simple">10.3897/phytokeys.190.72740.figure3</object-id><object-id xmlns:xlink="http://www.w3.org/1999/xlink" content-type="arpha" xlink:type="simple">D8031E69-F0F7-5487-AB1D-A779698C5863</object-id><label>Figure 3.</label><caption><p><italic><tp:taxon-name><tp:taxon-name-part taxon-name-part-type="genus" reg="Drymonia">Drymonia</tp:taxon-name-part><tp:taxon-name-part taxon-name-part-type="species" reg="macrophylla">macrophylla</tp:taxon-name-part></tp:taxon-name></italic> (Oerst.) H.E.Moore <bold>A</bold> erect subwoody habit <bold>B</bold> mature fleshy bivalved capsule <bold>C</bold> front view of corolla <bold>D</bold> lateral view of flower (<bold>A</bold> from <italic>P. Pedraza et al. 850</italic><bold>B</bold> from <italic>J.L. Clark et al. 12119</italic><bold>C, D</bold> from <italic>J.L. Clark et al. 10044</italic>). Photo <bold>A</bold> by P. Pedraza and photos <bold>B–D</bold> by J.L. Clark.</p></caption><graphic xmlns:xlink="http://www.w3.org/1999/xlink" xlink:href="phytokeys-190-001-g003.jpg" position="float" orientation="portrait" xlink:type="simple" id="oo_647435.jpg"><uri content-type="original_file" xlink:type="simple">https://binary.pensoft.net/fig/647435</uri></graphic></fig><fig id="F4" position="float" orientation="portrait"><object-id xmlns:xlink="http://www.w3.org/1999/xlink" content-type="doi" xlink:type="simple">10.3897/phytokeys.190.72740.figure4</object-id><object-id xmlns:xlink="http://www.w3.org/1999/xlink" content-type="arpha" xlink:type="simple">C8CE974E-B845-5D5F-9485-B5403F6DA888</object-id><label>Figure 4.</label><caption><p><italic><tp:taxon-name><tp:taxon-name-part taxon-name-part-type="genus" reg="Drymonia">Drymonia</tp:taxon-name-part><tp:taxon-name-part taxon-name-part-type="species" reg="longiflora">longiflora</tp:taxon-name-part></tp:taxon-name></italic> J.L.Clark &amp; Clavijo <bold>A</bold> erect subwoody habit <bold>B</bold> mature calyx lobes <bold>C</bold> front view of corolla <bold>D</bold> lateral view of flower (<bold>A</bold> from <italic>J.L. Clark et al. 7196</italic><bold>B</bold> from <italic>J.L. Clark et al. 13417</italic><bold>C, D</bold> from <italic>J.L. Clark et al. 10343</italic>). Photos by J.L. Clark.</p></caption><graphic xmlns:xlink="http://www.w3.org/1999/xlink" xlink:href="phytokeys-190-001-g004.jpg" position="float" orientation="portrait" xlink:type="simple" id="oo_647436.jpg"><uri content-type="original_file" xlink:type="simple">https://binary.pensoft.net/fig/647436</uri></graphic></fig><table-wrap id="T1" position="float" orientation="portrait"><label>Table 1.</label><caption><p>General geographic distribution (names in parentheses indicate provinces for Ecuador or departments for Colombia) and comparison of morphological characters to differentiate <italic><tp:taxon-name><tp:taxon-name-part taxon-name-part-type="genus" reg="Drymonia">Drymonia</tp:taxon-name-part><tp:taxon-name-part taxon-name-part-type="species" reg="fimbriata">fimbriata</tp:taxon-name-part></tp:taxon-name>, <tp:taxon-name><tp:taxon-name-part taxon-name-part-type="genus" reg="Drymonia">D.</tp:taxon-name-part><tp:taxon-name-part taxon-name-part-type="species" reg="intermedia">intermedia</tp:taxon-name-part></tp:taxon-name>, <tp:taxon-name><tp:taxon-name-part taxon-name-part-type="genus" reg="Drymonia">D.</tp:taxon-name-part><tp:taxon-name-part taxon-name-part-type="species" reg="laciniosa">laciniosa</tp:taxon-name-part></tp:taxon-name>, <tp:taxon-name><tp:taxon-name-part taxon-name-part-type="genus" reg="Drymonia">D.</tp:taxon-name-part><tp:taxon-name-part taxon-name-part-type="species" reg="longiflora">longiflora</tp:taxon-name-part></tp:taxon-name>, <tp:taxon-name><tp:taxon-name-part taxon-name-part-type="genus" reg="Drymonia">D.</tp:taxon-name-part><tp:taxon-name-part taxon-name-part-type="species" reg="macrophylla">macrophylla</tp:taxon-name-part></tp:taxon-name></italic>, and <italic><tp:taxon-name><tp:taxon-name-part taxon-name-part-type="genus" reg="Drymonia">D.</tp:taxon-name-part><tp:taxon-name-part taxon-name-part-type="species" reg="peponifera">peponifera</tp:taxon-name-part></tp:taxon-name></italic>.</p></caption><table id="TID0EPOAE" rules="all"><tbody><tr><th rowspan="1" colspan="1"/><th rowspan="1" colspan="1"><italic><tp:taxon-name><tp:taxon-name-part taxon-name-part-type="genus" reg="Drymonia">Drymonia</tp:taxon-name-part><tp:taxon-name-part taxon-name-part-type="species" reg="fimbriata">fimbriata</tp:taxon-name-part></tp:taxon-name></italic> C.V.Morton</th><th rowspan="1" colspan="1"><italic><tp:taxon-name><tp:taxon-name-part taxon-name-part-type="genus" reg="Drymonia">Drymonia</tp:taxon-name-part><tp:taxon-name-part taxon-name-part-type="species" reg="intermedia">intermedia</tp:taxon-name-part></tp:taxon-name></italic> Clavijo &amp; J.L.Clark</th><th rowspan="1" colspan="1"><italic><tp:taxon-name><tp:taxon-name-part taxon-name-part-type="genus" reg="Drymonia">Drymonia</tp:taxon-name-part><tp:taxon-name-part taxon-name-part-type="species" reg="laciniosa">laciniosa</tp:taxon-name-part></tp:taxon-name></italic> Wiehler</th><th rowspan="1" colspan="1"><italic><tp:taxon-name><tp:taxon-name-part taxon-name-part-type="genus" reg="Drymonia">Drymonia</tp:taxon-name-part><tp:taxon-name-part taxon-name-part-type="species" reg="longiflora">longiflora</tp:taxon-name-part></tp:taxon-name></italic> J.L.Clark &amp; Clavijo</th><th rowspan="1" colspan="1"><italic><tp:taxon-name><tp:taxon-name-part taxon-name-part-type="genus" reg="Drymonia">Drymonia</tp:taxon-name-part><tp:taxon-name-part taxon-name-part-type="species" reg="macrophylla">macrophylla</tp:taxon-name-part></tp:taxon-name></italic> (Oerst.) H.E.Moore</th><th rowspan="1" colspan="1"><italic><tp:taxon-name><tp:taxon-name-part taxon-name-part-type="genus" reg="Drymonia">Drymonia</tp:taxon-name-part><tp:taxon-name-part taxon-name-part-type="species" reg="peponifera">peponifera</tp:taxon-name-part></tp:taxon-name></italic> J.L. Clark &amp; L.Clavijo</th></tr><tr><td rowspan="1" colspan="1">
                <bold>Leaf pairs</bold>
              </td><td rowspan="1" colspan="1">isophyllous</td><td rowspan="1" colspan="1">isophyllous or subequal</td><td rowspan="1" colspan="1">anisophyllous</td><td rowspan="1" colspan="1">isophyllous or subequal</td><td rowspan="1" colspan="1">isophyllous or subequal</td><td rowspan="1" colspan="1">isophyllous or subequal</td></tr><tr><td rowspan="1" colspan="1">
                <bold>Petiole length</bold>
              </td><td rowspan="1" colspan="1">1.5–7.7 cm</td><td rowspan="1" colspan="1">0.3–0.6 cm</td><td rowspan="1" colspan="1">1.0–2.0 cm</td><td rowspan="1" colspan="1">0.7–3.0 cm</td><td rowspan="1" colspan="1">0.47–5.24 cm</td><td rowspan="1" colspan="1">0.5–3.5 cm</td></tr><tr><td rowspan="1" colspan="1">
                <bold>Leaf venation</bold>
              </td><td rowspan="1" colspan="1">eucamptodromous</td><td rowspan="1" colspan="1">brochidodromous</td><td rowspan="1" colspan="1">brochidodromous</td><td rowspan="1" colspan="1">eucamptodromous</td><td rowspan="1" colspan="1">eucamptodromous</td><td rowspan="1" colspan="1">eucamptodromous</td></tr><tr><td rowspan="1" colspan="1">
                <bold>Calyx lobe margins</bold>
              </td><td rowspan="1" colspan="1">strongly laciniate with unbranched filiform teeth</td><td rowspan="1" colspan="1">laciniate with unbranched filiform teeth</td><td rowspan="1" colspan="1">strongly laciniate with branched filiform teeth</td><td rowspan="1" colspan="1">deeply serrate to slightly laciniate</td><td rowspan="1" colspan="1">serrate to laciniate</td><td rowspan="1" colspan="1">deeply serrate to pinnatifid</td></tr><tr><td rowspan="1" colspan="1">
                <bold>Calyx lobe folding</bold>
              </td><td rowspan="1" colspan="1">flat</td><td rowspan="1" colspan="1">flat</td><td rowspan="1" colspan="1">crispate</td><td rowspan="1" colspan="1">flat</td><td rowspan="1" colspan="1">flat</td><td rowspan="1" colspan="1">crispate</td></tr><tr><td rowspan="1" colspan="1">
                <bold>Corolla length</bold>
              </td><td rowspan="1" colspan="1">2.8–3.5 cm</td><td rowspan="1" colspan="1">2.0–3.5 cm</td><td rowspan="1" colspan="1">3.0–4.6 cm</td><td rowspan="1" colspan="1">6.5–8.0 cm</td><td rowspan="1" colspan="1">2–3.5 cm</td><td rowspan="1" colspan="1">2–4.5 cm</td></tr><tr><td rowspan="1" colspan="1">
                <bold>Geographic distribution</bold>
              </td><td rowspan="1" colspan="1">Costa Rica &amp; Panama</td><td rowspan="1" colspan="1">western Andean slopes in northern Ecuador (Carchi &amp; Esmeraldas)</td><td rowspan="1" colspan="1">western Andean slopes in northern Ecuador (Carchi &amp; Esmeraldas)</td><td rowspan="1" colspan="1">western Andean slopes in northern Ecuador (Carchi &amp; Esmeraldas) and Colombia (Choco, Valle de Cauca &amp; Nariño); eastern Andean slopes in southern Ecuador (Morona-Santiago)</td><td rowspan="1" colspan="1">widespread in Central and South America</td><td rowspan="1" colspan="1">eastern Andean slopes of southern Ecuador (Morona-Santiago)</td></tr></tbody></table></table-wrap></tp:treatment-sec><ref-list><ref id="B4"><mixed-citation xmlns:xlink="http://www.w3.org/1999/xlink" xlink:type="simple"><institution xlink:type="simple">IUCN</institution> (<year>2022</year>) Guidelines for Using the IUCN Red List Categories and Criteria. Version 15. Prepared by the Standards and Petitions Committee. [accessed 20.01.2022]</mixed-citation></ref></ref-list></tp:taxon-treatment>
